# Supplementary material for: Selective Assembly of TRPC Channels in the Rat Retina during Photoreceptor Degeneration
Source: Int J Mol Sci. 2024 Jun 30;25(13):7251. doi: 10.3390/ijms25137251 (PMC11242081; doi:10.3390/ijms25137251)
Supplement: Supplementary file 1 [file ijms-25-07251-s001.zip]

Archive with 2 entries (2 files):
- Fig. S4_ Supplemental Figure S4.pdf
- Figs. S1-S3_Supplemetal Figures S1-S3.pdf
